# Supplementary material for: Effect of Sox18 on the Induction Ability of Dermal Papilla Cells in Hu Sheep
Source: Biology (Basel). 2022 Dec 30;12(1):65. doi: 10.3390/biology12010065 (PMC9855062; doi:10.3390/biology12010065)
Supplement: Supplementary file 1 [file biology-12-00065-s001.zip]

Archive with 1 entries (1 files):
- biology-2059078-supplementary.pdf
